# Supplementary material for: Two new species of Hoya R.Br. (Apocynaceae, Asclepiadoideae) from Borneo
Source: PhytoKeys. 2015 Jul 21;(53):83–93. doi: 10.3897/phytokeys.53.5079 (PMC4547025; doi:10.3897/phytokeys.53.5079)
Supplement: XML Treatment for Hoya ruthiae [file phytokeys.53.5079-treatment1.xml]

<!DOCTYPE tp:taxon-treatment
  PUBLIC "-//TaxonX//DTD Taxonomic Treatment Publishing DTD v0 20100105//EN" "tax-treatment-NSO.dtd">
<tp:taxon-treatment xmlns:tp="http://www.plazi.org/taxpub"><tp:treatment-meta><kwd-group><label>Taxon classification</label><kwd><named-content content-type="kingdom">Plantae</named-content></kwd><kwd><named-content content-type="order">Gentianales</named-content></kwd><kwd><named-content content-type="family">Apocynaceae</named-content></kwd></kwd-group><mixed-citation publication-type="journal"><person-group><name><surname>Rodda</surname><given-names>Michele</given-names></name></person-group><article-title>Two new species of <italic><tp:taxon-name><tp:taxon-name-part taxon-name-part-type="genus">Hoya</tp:taxon-name-part></tp:taxon-name></italic> R.Br. (<tp:taxon-name><tp:taxon-name-part taxon-name-part-type="family">Apocynaceae</tp:taxon-name-part></tp:taxon-name>, <tp:taxon-name><tp:taxon-name-part taxon-name-part-type="subfamily">Asclepiadoideae</tp:taxon-name-part></tp:taxon-name>) from Borneo</article-title><source>PhytoKeys</source><day>21</day><month>7</month><year>2015</year><volume>2015</volume><issue>53</issue><fpage>83</fpage><lpage>93</lpage><pub-id pub-id-type="doi">10.3897/phytokeys.53.5079</pub-id></mixed-citation></tp:treatment-meta><tp:nomenclature><tp:taxon-name>
                        <tp:taxon-name-part taxon-name-part-type="genus">Hoya</tp:taxon-name-part>
                        <tp:taxon-name-part taxon-name-part-type="species">ruthiae</tp:taxon-name-part>
                        <object-id xmlns:xlink="http://www.w3.org/1999/xlink" content-type="ipni" xlink:type="simple">urn:lsid:ipni.org:names:77148380-1</object-id>
                    </tp:taxon-name><tp:taxon-authority>Rodda</tp:taxon-authority><tp:taxon-status xmlns:xlink="http://www.w3.org/1999/xlink" xlink:type="simple">sp. nov.</tp:taxon-status><xref ref-type="fig" rid="F1">Figs 1</xref><xref ref-type="fig" rid="F2">, 2</xref></tp:nomenclature><tp:treatment-sec sec-type="Diagnostic characters"><title>Diagnostic characters.</title><p>Similar to <italic><tp:taxon-name><tp:taxon-name-part taxon-name-part-type="genus">Hoya</tp:taxon-name-part> <tp:taxon-name-part taxon-name-part-type="species">uncinata</tp:taxon-name-part></tp:taxon-name></italic> Teijsm. and Binn as both species have clear exudate, deeply lobed rotate corolla and corpusculum of the pollinarium almost as large as the pollinium. The flattened corolla is smaller (1.5–1.7 cm in diameter) with ovate lobes in <italic><tp:taxon-name><tp:taxon-name-part taxon-name-part-type="genus">Hoya</tp:taxon-name-part> <tp:taxon-name-part taxon-name-part-type="species">uncinata</tp:taxon-name-part></tp:taxon-name></italic>, while the corolla of <italic><tp:taxon-name><tp:taxon-name-part taxon-name-part-type="genus">Hoya</tp:taxon-name-part> <tp:taxon-name-part taxon-name-part-type="species">ruthiae</tp:taxon-name-part></tp:taxon-name></italic> is 1.8–2.2 cm in diameter with narrowly lanceolate lobes.</p></tp:treatment-sec><tp:treatment-sec sec-type="Type"><title>Type.</title><p>Malaysia, Sabah, Lahad Datu, Bukit Baturong, on limestone, 7 July 2000, <italic>Kiew R RK5029</italic> (SING, holotype; barcode SING0077484).</p></tp:treatment-sec><tp:treatment-sec sec-type="Description"><title>Description.</title><p>Delicate lithophytic climber with clear exudate in all vegetative parts; all vegetative parts glabrous. Leafy <italic>stems</italic> cylindrical, slender, up to 4 mm in diameter, dark brown or grey, with membranaceous peeling bark; internodes 5–15 cm long. <italic>Petioles</italic> terete, fleshy, 5–15 × 1.5–3 mm in diameter, <italic>lamina</italic> lanceolate, fleshy, (5–)7–15 × 1.5–3 cm, apex acute-acuminate, base cuneate, light green above turning red in bright light with numerous grey spots, lighter green underneath; penninerved, secondary veins obscure. <italic>Inflorescences</italic> pseudo-umbelliform or globular, 3–4 cm in diameter, 4–20 flowered; <italic>peduncles</italic> persistent, extra-axillary, terete, 1–3 cm × 1.5–2.5 mm in diameter, glabrous; <italic>pedicels</italic> 10–15 mm × 0.5–0.8 mm in diameter, glabrous. <italic>Buds</italic> conical with a 5-ridged base, ca. 10 × 6 mm. <italic>Calyx</italic> lobes triangular, white-pink 1.3–1.5 × 0.7–1 mm, apex rounded, glabrous; basal <italic>colleters</italic> 1 in each sepal sinus, ovoid. <italic>Corolla</italic> rotate, deeply lobed, 1–1.5 cm in diameter, 1.8–2.2 cm when flattened, white tinged pink, thinly and minutely pubescent inside, outside glabrous, tube 1.5–2 mm long; <italic>corolla lobes</italic> narrowly lanceolate with a triangular acuminate apex, 9–10 × 3–4 mm, laterally revolute, lobe tips recurved. <italic>Gynostegium</italic> stalked, corona column conical 1–1.2 × ca. 2 mm diam, glabrous; <italic>corona</italic> staminal, 2.5–3 mm high, 6–7 mm in diameter, fleshy, yellow with a purple centre; <italic>corona lobes</italic> laterally compressed, ovate above, with revolute margins beneath, 2.8–3.2 mm × 1–1.2 mm, inner process erecto-patent, linear with an acute tip, as high as the anthers, outer process round. <italic>Anthers</italic> ovate, 650–750 × 300–400 µm, with apical round membranaceous appendage as high as the style-head apex. <italic>Pollinia</italic> oblong, with obliquely truncate apex and round base and evident pellucid margin, 550–630 × 150–200 μm; <italic>caudicles</italic> attached at the base of the retinaculum, elongate, ca. 150 µm long, <italic>corpusculum</italic> 600–650 × 250–300 μm; style-head 5-angled in cross section, with 5 spreading lobes alternating with the stamens; <italic>style-head</italic> apex columnar, 1–1.2 mm long, ca. 0.5 mm broad at the base, apex conical; <italic>ovary</italic> linear, ca. 2 mm long, each carpel ca. 0.5 mm wide at the base. <italic>Fruits</italic> and <italic>seeds</italic> unknown.</p></tp:treatment-sec><tp:treatment-sec sec-type="Etymology"><title>Etymology.</title><p>This species is named after Ruth Kiew (1946–), tropical botanist based at the Forest Research Institute Malaysia and author of numerous publications on <italic><tp:taxon-name><tp:taxon-name-part taxon-name-part-type="genus">Begonia</tp:taxon-name-part></tp:taxon-name></italic> L. and <tp:taxon-name><tp:taxon-name-part taxon-name-part-type="family">Gesneriaceae</tp:taxon-name-part></tp:taxon-name>, among others.</p></tp:treatment-sec><tp:treatment-sec sec-type="Distribution and ecology"><title>Distribution and ecology.</title><p><italic><tp:taxon-name><tp:taxon-name-part taxon-name-part-type="genus">Hoya</tp:taxon-name-part> <tp:taxon-name-part taxon-name-part-type="species">ruthiae</tp:taxon-name-part></tp:taxon-name></italic> is only known from Bukit Baturong, Sabah, Malaysia, where it was found growing on limestone.</p></tp:treatment-sec><tp:treatment-sec sec-type="Conservation status"><title>Conservation status.</title><p>The distribution area, population size and possible threats to the habitat of <italic><tp:taxon-name><tp:taxon-name-part taxon-name-part-type="genus">Hoya</tp:taxon-name-part> <tp:taxon-name-part taxon-name-part-type="species">ruthiae</tp:taxon-name-part></tp:taxon-name></italic> are not known, as it is only known from the type specimen and unlocalised cultivated material. It is therefore considered Data Deficient (DD) (<xref ref-type="bibr" rid="B3">IUCN 2014</xref>).</p></tp:treatment-sec><tp:treatment-sec sec-type="Notes"><title>Notes.</title><p>The most striking feature of <italic><tp:taxon-name><tp:taxon-name-part taxon-name-part-type="genus">Hoya</tp:taxon-name-part> <tp:taxon-name-part taxon-name-part-type="species">ruthiae</tp:taxon-name-part></tp:taxon-name></italic> is its lack of coloured latex. Other species lacking coloured latex are the type species of the genus <italic><tp:taxon-name><tp:taxon-name-part taxon-name-part-type="genus">Hoya</tp:taxon-name-part> <tp:taxon-name-part taxon-name-part-type="species">carnosa</tp:taxon-name-part></tp:taxon-name></italic> R.Br. and several morphologically similar taxa (<xref ref-type="bibr" rid="B12">Rodda and Simonsson Juhonewe 2012</xref>). All these have rotate corollas with thickly pubescent lobes within and rhomboid corona lobes with narrow inner and outer corona lobe processes. In Borneo only <italic><tp:taxon-name><tp:taxon-name-part taxon-name-part-type="genus">Hoya</tp:taxon-name-part> <tp:taxon-name-part taxon-name-part-type="species">monetteae</tp:taxon-name-part></tp:taxon-name></italic> T. Green belongs to this group. <italic><tp:taxon-name><tp:taxon-name-part taxon-name-part-type="genus">Hoya</tp:taxon-name-part> <tp:taxon-name-part taxon-name-part-type="species">ruthiae</tp:taxon-name-part></tp:taxon-name></italic>, as mentioned above, is morphologically very similar to <italic><tp:taxon-name><tp:taxon-name-part taxon-name-part-type="genus">Hoya</tp:taxon-name-part> <tp:taxon-name-part taxon-name-part-type="species">uncinata</tp:taxon-name-part></tp:taxon-name></italic>, another non-laticiferous species known to occur in Java and Sumatra. Both species have deeply lobed rotate corollas, laterally compressed corona lobes and corpusculum of the pollinarium almost as large as the pollinium. <italic><tp:taxon-name><tp:taxon-name-part taxon-name-part-type="genus">Hoya</tp:taxon-name-part> <tp:taxon-name-part taxon-name-part-type="species">ruthiae</tp:taxon-name-part></tp:taxon-name></italic> has larger flowers (1.8–2.2 cm in diameter when flattened vs. 1.5–1.7 cm) and the corolla lobes are narrowly lanceolate (vs. ovate in <italic><tp:taxon-name><tp:taxon-name-part taxon-name-part-type="genus">Hoya</tp:taxon-name-part> <tp:taxon-name-part taxon-name-part-type="species">uncinata</tp:taxon-name-part></tp:taxon-name></italic>). The corona lobes of both species are ovate but in <italic><tp:taxon-name><tp:taxon-name-part taxon-name-part-type="genus">Hoya</tp:taxon-name-part> <tp:taxon-name-part taxon-name-part-type="species">ruthiae</tp:taxon-name-part></tp:taxon-name></italic> the outer process is round while in <italic><tp:taxon-name><tp:taxon-name-part taxon-name-part-type="genus">Hoya</tp:taxon-name-part> <tp:taxon-name-part taxon-name-part-type="species">uncinata</tp:taxon-name-part></tp:taxon-name></italic> it terminates in an incurved membranaceous apiculate appendage. Flowers of <italic><tp:taxon-name><tp:taxon-name-part taxon-name-part-type="genus">Hoya</tp:taxon-name-part> <tp:taxon-name-part taxon-name-part-type="species">uncinata</tp:taxon-name-part></tp:taxon-name></italic> are illustrated in Fig. <xref ref-type="fig" rid="F2">2</xref>.</p><fig id="F1" position="float" orientation="portrait"><label>Figure 1.</label><caption><p><italic><tp:taxon-name><tp:taxon-name-part taxon-name-part-type="genus">Hoya</tp:taxon-name-part> <tp:taxon-name-part taxon-name-part-type="species">ruthiae</tp:taxon-name-part></tp:taxon-name></italic> photographed from <italic>Rodda M. MR606</italic> (SING) prior to pressing <bold>A</bold> Flower, lateral view with two corolla lobes removed <bold>B</bold> Corolla, underneath <bold>C</bold> Corolla and corona, top view <bold>D</bold> Corona, underneath <bold>E</bold> Pedicel, calyx and ovaries <bold>F</bold> Pollinarium with twin pollinia. (Photographs by M. Rodda)</p></caption><graphic xmlns:xlink="http://www.w3.org/1999/xlink" xlink:href="phytokeys-053-083-g001.jpg" position="float" orientation="portrait" xlink:type="simple" id="oo_47618.jpg"/></fig><fig id="F2" position="float" orientation="portrait"><label>Figure 2.</label><caption><p><italic><tp:taxon-name><tp:taxon-name-part taxon-name-part-type="genus">Hoya</tp:taxon-name-part> <tp:taxon-name-part taxon-name-part-type="species">ruthiae</tp:taxon-name-part></tp:taxon-name></italic> photographed from <italic>Rodda M. MR606</italic> (SING) prior to pressing <bold>A</bold> Inflorescence <bold>D, E, F, G</bold> Two leaves (<bold>D, F</bold> adaxial surface <bold>E, G</bold> abaxial surface). <italic><tp:taxon-name><tp:taxon-name-part taxon-name-part-type="genus">Hoya</tp:taxon-name-part> <tp:taxon-name-part taxon-name-part-type="species">uncinata</tp:taxon-name-part></tp:taxon-name></italic> photographed from <italic>Rodda M MR607</italic> (SING) prior to pressing <bold>B</bold> Flower, lateral view <bold>C</bold> Flower, top view. (Photographs by M. Rodda)</p></caption><graphic xmlns:xlink="http://www.w3.org/1999/xlink" xlink:href="phytokeys-053-083-g002.jpg" position="float" orientation="portrait" xlink:type="simple" id="oo_47619.jpg"/></fig></tp:treatment-sec><tp:treatment-sec sec-type="Additional specimens examined"><title>Additional specimens examined.</title><p>Unlocalised (nursery origin), Cultivated in Thailand, Ratchaburi Prov., Ratchaburi, 23 March 2014, <italic>Rodda M MR606</italic> (SING).</p></tp:treatment-sec><ref-list><ref id="B3"><mixed-citation xmlns:xlink="http://www.w3.org/1999/xlink" xlink:type="simple"><institution xlink:type="simple">IUCN Standards and Petitions Subcommittee</institution> (<year>2014</year>) <source>Guidelines for using the IUCN Red List categories and criteria. Version 11</source>. Prepared by the <publisher-name>Standards and Petitions Subcommittee</publisher-name>. Downloadable from <ext-link ext-link-type="uri" xlink:href="http://www.iucnredlist.org/documents/RedListGuidelines.pdf" xlink:type="simple">http://www.iucnredlist.org/documents/RedListGuidelines.pdf</ext-link> </mixed-citation></ref><ref id="B12"><mixed-citation xmlns:xlink="http://www.w3.org/1999/xlink" xlink:type="simple"><person-group><name name-style="western"><surname>Rodda</surname><given-names>M</given-names></name><name name-style="western"><surname>Simonsson Juhonewee</surname><given-names>N</given-names></name></person-group> (<year>2012</year>) <article-title><italic><tp:taxon-name><tp:taxon-name-part taxon-name-part-type="genus">Hoya</tp:taxon-name-part> <tp:taxon-name-part taxon-name-part-type="species">vangviengiensis</tp:taxon-name-part></tp:taxon-name></italic> (<tp:taxon-name><tp:taxon-name-part taxon-name-part-type="family">Apocynaceae</tp:taxon-name-part></tp:taxon-name>, <tp:taxon-name><tp:taxon-name-part taxon-name-part-type="subfamily">Asclepiadoideae</tp:taxon-name-part></tp:taxon-name>), a new species from limestone formations of Vang Vieng, Lao PDR.</article-title> <source>Webbia</source> <volume>67</volume>: <fpage>23</fpage>–<lpage>27</lpage>. doi: <ext-link ext-link-type="doi" xlink:href="10.1080/00837792.2012.10670904" xlink:type="simple">10.1080/00837792.2012.10670904</ext-link> </mixed-citation></ref></ref-list></tp:taxon-treatment>
