# Supplementary material for: Two new species of Hoya R.Br. (Apocynaceae, Asclepiadoideae) from Borneo
Source: PhytoKeys. 2015 Jul 21;(53):83–93. doi: 10.3897/phytokeys.53.5079 (PMC4547025; doi:10.3897/phytokeys.53.5079)
Supplement: XML Treatment for Hoya bakoensis [file phytokeys.53.5079-treatment2.xml]

<!DOCTYPE tp:taxon-treatment
  PUBLIC "-//TaxonX//DTD Taxonomic Treatment Publishing DTD v0 20100105//EN" "tax-treatment-NSO.dtd">
<tp:taxon-treatment xmlns:tp="http://www.plazi.org/taxpub"><tp:treatment-meta><kwd-group><label>Taxon classification</label><kwd><named-content content-type="kingdom">Plantae</named-content></kwd><kwd><named-content content-type="order">Gentianales</named-content></kwd><kwd><named-content content-type="family">Apocynaceae</named-content></kwd></kwd-group><mixed-citation publication-type="journal"><person-group><name><surname>Rodda</surname><given-names>Michele</given-names></name></person-group><article-title>Two new species of <italic><tp:taxon-name><tp:taxon-name-part taxon-name-part-type="genus">Hoya</tp:taxon-name-part></tp:taxon-name></italic> R.Br. (<tp:taxon-name><tp:taxon-name-part taxon-name-part-type="family">Apocynaceae</tp:taxon-name-part></tp:taxon-name>, <tp:taxon-name><tp:taxon-name-part taxon-name-part-type="subfamily">Asclepiadoideae</tp:taxon-name-part></tp:taxon-name>) from Borneo</article-title><source>PhytoKeys</source><day>21</day><month>7</month><year>2015</year><volume>2015</volume><issue>53</issue><fpage>83</fpage><lpage>93</lpage><pub-id pub-id-type="doi">10.3897/phytokeys.53.5079</pub-id></mixed-citation></tp:treatment-meta><tp:nomenclature><tp:taxon-name>
                        <tp:taxon-name-part taxon-name-part-type="genus">Hoya</tp:taxon-name-part>
                        <tp:taxon-name-part taxon-name-part-type="species">bakoensis</tp:taxon-name-part>
                        <object-id xmlns:xlink="http://www.w3.org/1999/xlink" content-type="ipni" xlink:type="simple">urn:lsid:ipni.org:names:77148381-1</object-id>
                    </tp:taxon-name><tp:taxon-authority>Rodda</tp:taxon-authority><tp:taxon-status xmlns:xlink="http://www.w3.org/1999/xlink" xlink:type="simple">sp. nov.</tp:taxon-status><xref ref-type="fig" rid="F3">Figs 3</xref><xref ref-type="fig" rid="F4">, 4</xref><xref ref-type="fig" rid="F5">, 5</xref><!--PageBreak--><!--PageBreak--><!--PageBreak--></tp:nomenclature><tp:treatment-sec sec-type="Diagnostic characters"><title>Diagnostic characters.</title><p>Similar to <italic><tp:taxon-name><tp:taxon-name-part taxon-name-part-type="genus">Hoya</tp:taxon-name-part> <tp:taxon-name-part taxon-name-part-type="species">aeschynanthoides</tp:taxon-name-part></tp:taxon-name></italic> Schltr. as both species have bilobed outer corona lobes, but differing in the size and colour of the flowers (3.5–4 <!--PageBreak-->mm in diameter, pink corolla, yellow and red corona lobes for <italic><tp:taxon-name><tp:taxon-name-part taxon-name-part-type="genus">Hoya</tp:taxon-name-part> <tp:taxon-name-part taxon-name-part-type="species">bakoensis</tp:taxon-name-part></tp:taxon-name></italic>; ca. 5 mm in diameter and white for <italic><tp:taxon-name><tp:taxon-name-part taxon-name-part-type="genus">Hoya</tp:taxon-name-part> <tp:taxon-name-part taxon-name-part-type="species">aeschynanthoides</tp:taxon-name-part></tp:taxon-name></italic>) and in the habit, that in <italic><tp:taxon-name><tp:taxon-name-part taxon-name-part-type="genus">Hoya</tp:taxon-name-part> <tp:taxon-name-part taxon-name-part-type="species">aeschynanthoides</tp:taxon-name-part></tp:taxon-name></italic> is decumbent while <italic><tp:taxon-name><tp:taxon-name-part taxon-name-part-type="genus">Hoya</tp:taxon-name-part> <tp:taxon-name-part taxon-name-part-type="species">bakoensis</tp:taxon-name-part></tp:taxon-name></italic> is a weak twining climber.</p></tp:treatment-sec><tp:treatment-sec sec-type="Type"><title>Type.</title><p>Malaysia, Borneo, Sarawak, Bako National Park, along Tajor Trail, 20 March 2015, <italic>Rodda M MR1042b</italic> (SING, holotype; SAR, KEP, isotypes)</p></tp:treatment-sec><tp:treatment-sec sec-type="Description"><title>Description.</title><p>Epiphytic climber with white exudate in all vegetative parts. <italic>Stems</italic> slender, weakly twining upward, internodes (1 mm–)2–7(–10) cm × 0.7–1.5(–2) mm, dull green, sparsely pubescent when young, scabrous; <italic>adventitious root</italic> sparsely produced along the stems and just under the nodes where they are paired. <italic>Leaves</italic> petiolate; petiole straight or recurved, 4–10 × 1–1.5 mm, dark green to maroon, sparsely pubescent; <italic>lamina</italic> ovate (lanceolate) (1.5–)2–4(–5) × 1–2.8 cm, base attenuate (acute), apex apiculate (cuspidate), dark green above, slightly pubescent on young leaves only, lighter green underneath with occasionally a slightly darker midrib and edge, glabrous, margin occasionally ciliate; penninerved, secondary veins obscure; <italic>colleters</italic> one at each lamina base, triangular to ovate 0.1–0.3 × 0.3–0.5 mm. <italic>Inflorescence</italic> pseudo-umbelliform, slightly convex, 10–15 flowered; <italic>peduncle</italic> 4–6 cm × 1–1.5 mm in diameter, dull green to brown, pubescent; rachis indeterminate (–7) × ca. 2 mm in diameter. <italic>Pedicel</italic> 3–7 × 0.7–0.9 mm in diameter, pale green with pink spots, papillose. <italic>Calyx</italic> lobes triangular, 0.7–1 × 0.5–0.8 mm, apex acute or round, light green with pink edge, sparsely ciliate; <italic>basal colleter</italic> one in each calyx lobe sinus, ovate, 150–200 × 80–100 µm. <italic>Corolla</italic> revolute, 3.5–4 mm in diameter, ca. 6 mm when flattened; <italic>corolla lobes</italic> basally fused, tube 1.2–1.5 mm long, lobes triangular, 2–3 × 2.4–2.7 mm, pink, pubescent inside, outside glabrous. <italic>Corona</italic> staminal, 2.8–3 mm in diameter, 0.9–1.1 mm high; <italic>corona lobes</italic> oblong, 1.2–1.4 × 0.7–0.8 mm, convex above, underneath sulcate with inrolled margins, outer process apex bifid, light yellow, inner process elongate, red, with a yellow round tip. <italic>Anthers</italic> broadly triangular, 400–450 × 550–650 µm, with apical triangular membranaceous appendage. <italic>Pollinia</italic> clavate, 200–250 × 90–110 µm, narrowing towards the base, apex obliquely truncate, with evident pellucid margin; <italic>corpusculum</italic> oblong, constricted in the middle, 80–100 × 50–60 µm; <italic>caudicle</italic> broad, spathulate, hyaline, 110–130 × 30–45 µm at the widest. <italic>Style-head</italic> 5 angled in cross section, with 5 lobes alternating with the stamens, style-head apex round, 200–300 µm long, ca. 0.5 mm broad at the base; <italic>ovary</italic> ovate with a narrow tip, 0.8–1 mm, each carpel ca. 0.3 mm wide at the base, light green. <italic>Fruit</italic> (unripe) a single linear follicle, 10 cm × 2 mm (widest), <italic>seed</italic> (unripe) narrowly lanceolate, 3–4 mm long, winged, long comose.</p></tp:treatment-sec><tp:treatment-sec sec-type="Etymology"><title>Etymology.</title><p>The species is named after the collection locality of the holotype, Bako National Park (Sarawak, Malaysia).</p></tp:treatment-sec><tp:treatment-sec sec-type="Distribution and ecology"><title>Distribution and ecology.</title><p><italic><tp:taxon-name><tp:taxon-name-part taxon-name-part-type="genus">Hoya</tp:taxon-name-part> <tp:taxon-name-part taxon-name-part-type="species">bakoensis</tp:taxon-name-part></tp:taxon-name></italic> is only known from Bako National Park, where it is common along Tajor Trail in moist, shady kerangas heath forest near a stream. The species is strictly epiphytic and it was found mostly germinating from the opening of small ant nests located inside hollow tree trunks (Fig. <xref ref-type="fig" rid="F4">4</xref>). The plants observed were forming small clumps of weakly climbing stems near the germinating point or more rarely were climbing towards the tree canopy potentially in response to low light.</p><fig id="F3" position="float" orientation="portrait"><label>Figure 3.</label><caption><p><italic><tp:taxon-name><tp:taxon-name-part taxon-name-part-type="genus">Hoya</tp:taxon-name-part> <tp:taxon-name-part taxon-name-part-type="species">bakoensis</tp:taxon-name-part></tp:taxon-name></italic> photographed in the field from the type plant <italic>Rodda M MR1042b</italic> (SING) prior to pressing. <bold>A</bold> inflorescence, frontal view <bold>B</bold> Inflorescence, side view <bold>C</bold> A single flower, front view <bold>D</bold> Revolute margins of the corolla lobes, calyx and pedicel <bold>E, F</bold> Corolla, side view <bold>G</bold> Flower, longitudinal section <bold>H</bold> Pedicel, calyx and ovary <bold>I</bold> Pollinarium with twin pollinia. (Photographs by M. Rodda)</p></caption><graphic xmlns:xlink="http://www.w3.org/1999/xlink" xlink:href="phytokeys-053-083-g003.jpg" position="float" orientation="portrait" xlink:type="simple" id="oo_47620.jpg"/></fig><!--PageBreak--><!--PageBreak--><!--PageBreak--></tp:treatment-sec><tp:treatment-sec sec-type="Conservation status"><title>Conservation status.</title><p><italic><tp:taxon-name><tp:taxon-name-part taxon-name-part-type="genus">Hoya</tp:taxon-name-part> <tp:taxon-name-part taxon-name-part-type="species">bakoensis</tp:taxon-name-part></tp:taxon-name></italic> is locally common and well protected inside Bako National Park. Its conservation status is therefore Least Concern (LC) (<xref ref-type="bibr" rid="B3">IUCN 2014</xref>).</p></tp:treatment-sec><tp:treatment-sec sec-type="Notes"><title>Notes.</title><p><italic><tp:taxon-name><tp:taxon-name-part taxon-name-part-type="genus">Hoya</tp:taxon-name-part> <tp:taxon-name-part taxon-name-part-type="species">bakoensis</tp:taxon-name-part></tp:taxon-name></italic> is one of the 11 Bornean <italic><tp:taxon-name><tp:taxon-name-part taxon-name-part-type="genus">Hoya</tp:taxon-name-part></tp:taxon-name></italic> species in <tp:taxon-name><tp:taxon-name-part taxon-name-part-type="genus">Hoya</tp:taxon-name-part> <tp:taxon-name-part taxon-name-part-type="infraspecific-rank">section</tp:taxon-name-part> <tp:taxon-name-part taxon-name-part-type="section">Acanthostemma</tp:taxon-name-part></tp:taxon-name> (Bl.) Kloppenb. <italic><tp:taxon-name><tp:taxon-name-part taxon-name-part-type="genus">Acanthostemma</tp:taxon-name-part></tp:taxon-name></italic> species are characterised by revolute corolla lobes, bilobed outer corona lobes and pollinaria with broad, spathulate caudicles. The other Bornean species in <italic><tp:taxon-name><tp:taxon-name-part taxon-name-part-type="genus">Acanthostemma</tp:taxon-name-part></tp:taxon-name></italic> are <italic><tp:taxon-name><tp:taxon-name-part taxon-name-part-type="genus">Hoya</tp:taxon-name-part> <tp:taxon-name-part taxon-name-part-type="species">aeschynanthoides</tp:taxon-name-part></tp:taxon-name></italic>, <italic><tp:taxon-name><tp:taxon-name-part taxon-name-part-type="genus">Hoya</tp:taxon-name-part> <tp:taxon-name-part taxon-name-part-type="species">acicularis</tp:taxon-name-part></tp:taxon-name></italic>, T. Green, <italic><tp:taxon-name><tp:taxon-name-part taxon-name-part-type="genus">Hoya</tp:taxon-name-part> <tp:taxon-name-part taxon-name-part-type="species">beccarii</tp:taxon-name-part></tp:taxon-name></italic> Rodda &amp; Simonsson, <italic><tp:taxon-name><tp:taxon-name-part taxon-name-part-type="genus">Hoya</tp:taxon-name-part> <tp:taxon-name-part taxon-name-part-type="species">kloppenburgii</tp:taxon-name-part></tp:taxon-name></italic> T. Green, <italic><tp:taxon-name><tp:taxon-name-part taxon-name-part-type="genus">Hoya</tp:taxon-name-part> <tp:taxon-name-part taxon-name-part-type="species">minutiflora</tp:taxon-name-part></tp:taxon-name></italic> Rodda and Simonsson, <italic><tp:taxon-name><tp:taxon-name-part taxon-name-part-type="genus">Hoya</tp:taxon-name-part> <tp:taxon-name-part taxon-name-part-type="species">pubera</tp:taxon-name-part></tp:taxon-name></italic> Bl., <italic><tp:taxon-name><tp:taxon-name-part taxon-name-part-type="genus">Hoya</tp:taxon-name-part> <tp:taxon-name-part taxon-name-part-type="species">revoluta</tp:taxon-name-part></tp:taxon-name></italic> Wight ex Hook.f., <italic><tp:taxon-name><tp:taxon-name-part taxon-name-part-type="genus">Hoya</tp:taxon-name-part> <tp:taxon-name-part taxon-name-part-type="species">rundumensis</tp:taxon-name-part></tp:taxon-name></italic> (T. Green) Rodda and Simonsson, <italic><tp:taxon-name><tp:taxon-name-part taxon-name-part-type="genus">Hoya</tp:taxon-name-part> <tp:taxon-name-part taxon-name-part-type="species">sigillatis</tp:taxon-name-part></tp:taxon-name></italic> T. Green and <italic><tp:taxon-name><tp:taxon-name-part taxon-name-part-type="genus">Hoya</tp:taxon-name-part> <tp:taxon-name-part taxon-name-part-type="species">waymaniae</tp:taxon-name-part></tp:taxon-name></italic> Kloppenb.</p><p>Most of these species can be easily separated from <italic><tp:taxon-name><tp:taxon-name-part taxon-name-part-type="genus">Hoya</tp:taxon-name-part> <tp:taxon-name-part taxon-name-part-type="species">bakoensis</tp:taxon-name-part></tp:taxon-name></italic> because their flowers are larger (&gt;5 mm in diameter) or their inflorescence is markedly concave (in <italic><tp:taxon-name><tp:taxon-name-part taxon-name-part-type="genus">Hoya</tp:taxon-name-part> <tp:taxon-name-part taxon-name-part-type="species">beccarii</tp:taxon-name-part></tp:taxon-name></italic> and <italic><tp:taxon-name><tp:taxon-name-part taxon-name-part-type="genus">Hoya</tp:taxon-name-part> <tp:taxon-name-part taxon-name-part-type="species">revoluta</tp:taxon-name-part></tp:taxon-name></italic>). As mentioned in the diagnosis <italic><tp:taxon-name><tp:taxon-name-part taxon-name-part-type="genus">Hoya</tp:taxon-name-part> <tp:taxon-name-part taxon-name-part-type="species">aeschynanthoides</tp:taxon-name-part></tp:taxon-name></italic> has white, only slightly larger flowers than <italic><tp:taxon-name><tp:taxon-name-part taxon-name-part-type="genus">Hoya</tp:taxon-name-part> <tp:taxon-name-part taxon-name-part-type="species">bakoensis</tp:taxon-name-part></tp:taxon-name></italic> (ca. 5 vs. 3.5–4 mm in diameter). Additionally the bilobed outer lobes of <italic><tp:taxon-name><tp:taxon-name-part taxon-name-part-type="genus">Hoya</tp:taxon-name-part> <tp:taxon-name-part taxon-name-part-type="species">aeschynanthoides</tp:taxon-name-part></tp:taxon-name></italic> appear to be less pronounced than those of <italic><tp:taxon-name><tp:taxon-name-part taxon-name-part-type="genus">Hoya</tp:taxon-name-part> <tp:taxon-name-part taxon-name-part-type="species">bakoensis</tp:taxon-name-part></tp:taxon-name></italic>, but this observation is based solely on the examination of the drawing attached to the type of <italic><tp:taxon-name><tp:taxon-name-part taxon-name-part-type="genus">Hoya</tp:taxon-name-part> <tp:taxon-name-part taxon-name-part-type="species">aeschynanthoides</tp:taxon-name-part></tp:taxon-name></italic> as only small buds are present on the specimen while no other specimens have been found at present. The flowers of <italic><tp:taxon-name><tp:taxon-name-part taxon-name-part-type="genus">Hoya</tp:taxon-name-part> <tp:taxon-name-part taxon-name-part-type="species">pubera</tp:taxon-name-part></tp:taxon-name></italic> are also comparable in size with those of <italic><tp:taxon-name><tp:taxon-name-part taxon-name-part-type="genus">Hoya</tp:taxon-name-part> <tp:taxon-name-part taxon-name-part-type="species">bakoensis</tp:taxon-name-part></tp:taxon-name></italic>, but they are yellow-orange, the corolla lobes are only apically revolute and the corona is more markedly <!--PageBreak-->raised in the centre. Lastly, <italic><tp:taxon-name><tp:taxon-name-part taxon-name-part-type="genus">Hoya</tp:taxon-name-part> <tp:taxon-name-part taxon-name-part-type="species">minutiflora</tp:taxon-name-part></tp:taxon-name></italic> has the smallest flowers among all Bornean <italic><tp:taxon-name><tp:taxon-name-part taxon-name-part-type="genus">Acanthostemma</tp:taxon-name-part></tp:taxon-name></italic> (2.6–2.8 mm in diameter).</p><fig id="F4" position="float" orientation="portrait"><label>Figure 4.</label><caption><p><italic><tp:taxon-name><tp:taxon-name-part taxon-name-part-type="genus">Hoya</tp:taxon-name-part> <tp:taxon-name-part taxon-name-part-type="species">bakoensis</tp:taxon-name-part></tp:taxon-name> in situ</italic> in Bako National Park (Sarawak, Malaysia) <bold>A</bold> Habitat, kerangas heath forest <bold>B</bold> Mature plant rooted inside the trunk of the host plant where an ant nest is located <bold>C</bold> Seedlings germinating from the opening of an ant nest in a hollow trunk.</p></caption><graphic xmlns:xlink="http://www.w3.org/1999/xlink" xlink:href="phytokeys-053-083-g004.jpg" position="float" orientation="portrait" xlink:type="simple" id="oo_47621.jpg"/></fig><fig id="F5" position="float" orientation="portrait"><label>Figure 5.</label><caption><p><italic><tp:taxon-name><tp:taxon-name-part taxon-name-part-type="genus">Hoya</tp:taxon-name-part> <tp:taxon-name-part taxon-name-part-type="species">bakoensis</tp:taxon-name-part></tp:taxon-name></italic> leaves photographed in the field from <italic>Rodda M MR1042b</italic> (<bold>A, B, E, F</bold>) and <italic>Rodda M MR1042a</italic> (<bold>C, D</bold>) (SING) prior to pressing. <bold>A, C, E</bold> Adaxial side <bold>B, D, F</bold> Abaxial side.</p></caption><graphic xmlns:xlink="http://www.w3.org/1999/xlink" xlink:href="phytokeys-053-083-g005.jpg" position="float" orientation="portrait" xlink:type="simple" id="oo_47622.jpg"/></fig></tp:treatment-sec><tp:treatment-sec sec-type="Additional specimens examined"><title>Additional specimens examined.</title><p>Malaysia, Borneo, Sarawak, Bako National Park, along Tajor Trail, 20 March 2015, <italic>Rodda M MR1042a</italic> (KEP, SAR, SING)</p></tp:treatment-sec><ref-list><ref id="B3"><mixed-citation xmlns:xlink="http://www.w3.org/1999/xlink" xlink:type="simple"><institution xlink:type="simple">IUCN Standards and Petitions Subcommittee</institution> (<year>2014</year>) <source>Guidelines for using the IUCN Red List categories and criteria. Version 11</source>. Prepared by the <publisher-name>Standards and Petitions Subcommittee</publisher-name>. Downloadable from <ext-link ext-link-type="uri" xlink:href="http://www.iucnredlist.org/documents/RedListGuidelines.pdf" xlink:type="simple">http://www.iucnredlist.org/documents/RedListGuidelines.pdf</ext-link> </mixed-citation></ref></ref-list></tp:taxon-treatment>
